# Supplementary material for: Designing Soluble PROTACs: Strategies and Preliminary Guidelines
Source: J Med Chem. 2022 Apr 25;65(19):12639–49. doi: 10.1021/acs.jmedchem.2c00201 (PMC9574862; doi:10.1021/acs.jmedchem.2c00201)
Supplement: Supplementary file 2 — jm2c00201_si_002.csv [file jm2c00201_si_002.csv]

NAME	SMILES
ACBI1	CC1=C(C2=CC=C(CNC(=O)[C@@H]3C[C@@H](O)CN3C(=O)[C@@H](NC(=O)C3(F)CC3)C(C)(C)C)C(OCCOC3=CC=C(CN4CCN(C5=CC(C6=CC=CC=C6O)=NN=C5N)CC4)C=C3)=C2)SC=N1
ARV-825	CC1=C(C)C2=C(S1)N1C(C)=NN=C1[C@H](CC(=O)NC1=CC=C(OCCOCCOCCOCCNC3=CC=CC4=C3C(=O)N(C3CCC(=O)NC3=O)C4=O)C=C1)N=C2C1=CC=C(Cl)C=C1
BI-0319	COC1=CC(C(=O)NCCOCCOCCOCC(=O)N[C@H](C(=O)N2C[C@H](O)C[C@H]2C(=O)NCC2=CC=C(C3=C(C)N=CS3)C=C2)C(C)(C)C)=CC=C1NC1=NC=C(C(F)(F)F)C(OC2=CC=CC3=C2C(=O)CC3)=N1
BI-3663	COC1=CC(C(=O)NCCOCCOCCOCCC(=O)NC2=CC=CC3=C2C(=O)N(C2CCC(=O)NC2=O)C3=O)=CC=C1NC1=NC=C(C(F)(F)F)C(OC2=CC=CC3=C2C(=O)CC3)=N1
BI-4206	COC1=CC(=CC=C1NC1=NC(OC2=C3C(=O)CCC3=CC=C2)=C(C=N1)C(F)(F)F)C(=O)NCCOCCOCCOCC(=O)N[C@H](C(=O)N1C[C@@H](O)C[C@H]1C(=O)NCC1=CC=C(C=C1)C1=C(C)N=CS1)C(C)(C)C
BRD9	COC1=CC(C2=CN(C)C(=O)C3=C2SC(C(=N)NC2CCS(=O)(=O)CC2)=C3)=CC=C1OCC(=O)NCCCCNC(=O)COC1=CC=CC2=C1C(=O)N(C1CCC(=O)NC1=O)C2=O
BSJ-03-123	CC(=O)C1=C(C)C2=CN=C(NC3=CC=C(N4CCN(CCOCCOCCOCCNC(=O)COC5=CC=CC6=C5C(=O)N(C5CCC(=O)NC5=O)C6=O)CC4)C=N3)N=C2N(C2CCCC2)C1=O
CISACBI1	CC1=C(SC=N1)C1=CC(OCCOC2=CC=C(CN3CCN(CC3)C3=CC(=NN=C3N)C3=CC=CC=C3O)C=C2)=C(CNC(=O)[C@@H]2C[C@H](O)CN2C(=O)[C@@H](NC(=O)C2(F)CC2)C(C)(C)C)C=C1
CISMZ1	CC1=C(C2=C(N3C(C)=NN=C3[C@@H](N=C2C4=CC=C(C=C4)Cl)CC(NCCOCCOCCOCC(N[C@@H](C(C)(C)C)C(N5C[C@H](C[C@H]5C(NCC6=CC=C(C7=C(N=CS7)C)C=C6)=O)O)=O)=O)=O)S1)C
CM11	CC1=C(C2=CC=C(CNC(=O)[C@@H]3C[C@@H](O)CN3C(=O)[C@@H](NC(=O)COCCOCCOCCOCCOCCOCC(=O)N[C@H](C(=O)N3C[C@H](O)C[C@H]3C(=O)NCC3=CC=C(C4=C(C)N=CS4)C=C3)C(C)(C)C)C(C)(C)C)C=C2)SC=N1
CMP98	CC1=C(C2=CC=C(CNC([C@@H]3C[C@H](O)CN3C([C@H](C(C)(C)C)NC(COCCOCCOCCOCCOCCOCC(N[C@@H](C(C)(C)C)C(N4[C@H](C(NCC5=CC=C(C6=C(C)N=CS6)C=C5)=O)C[C@H](O)C4)=O)=O)=O)=O)=O)C=C2)SC=N1
CRBN-6-5-5-VHL	CC1=C(C2=CC=C(CNC(=O)[C@@H]3C[C@@H](O)CN3C(=O)[C@@H](NC(=O)CCCCOCCCCCOCCCCCCNC3=CC=CC4=C3C(=O)N(C3CCC(=O)NC3=O)C4=O)C(C)(C)C)C=C2)SC=N1
DBET57	CC1=C(C)C2=C(S1)N1C(C)=NN=C1[C@H](CC(=O)NCCNC1=CC=CC3=C1C(=O)N(C1CCC(=O)NC1=O)C3=O)N=C2C1=CC=C(Cl)C=C1
GEFITINIB-BASED PROTAC 3	COC1=CC2=NC=NC(NC3=CC=C(F)C(Cl)=C3)=C2C=C1OCCCCCOCCOCCC(=O)N[C@H](C(=O)N1C[C@H](O)C[C@H]1C(=O)NCC1=CC=C(C2=C(C)N=CS2)C=C1)C(C)(C)C
MCL1 DEGRADER-1	O=C(CCCCC(=O)NCCN1C(=O)C2=CC=CC3=C(SC4=CC=C(Br)C=C4)C=CC(=C23)C1=O)NCCCCCCNC1=CC=CC2=C1C(=O)N(C1CCC(=O)NC1=O)C2=O
MD-224	O=C1CCC(N2CC3=C(C#CCCCNC(=O)C4=CC=C(NC(=O)[C@@H]5NC6(CCCCC6)[C@@]6(C(=O)NC7=CC(Cl)=CC=C76)[C@H]5C5=CC=CC(Cl)=C5F)C=C4)C=CC=C3C2=O)C(=O)N1
MZ1	CC1=C(C2=CC=C(CNC(=O)[C@@H]3C[C@@H](O)CN3C(=O)[C@@H](NC(=O)COCCOCCOCCNC(=O)C[C@@H]3N=C(C4=CC=C(Cl)C=C4)C4=C(SC(C)=C4C)N4C(C)=NN=C34)C(C)(C)C)C=C2)SC=N1
MZP-54	CC(=O)N1C2=CC=C(C3=CC=C(C(=O)NCCOCCOCCOCC(=O)N[C@H](C(=O)N4C[C@H](O)C[C@H]4C(=O)NCC4=CC=C(C5=C(C)N=CS5)C=C4)C(C)(C)C)C=C3)C=C2[C@H](NC2=CC=C(Cl)C=C2)C[C@@H]1C
THAL-SNS-032	CC(C)(C)C1=CN=C(CSC2=CN=C(NC(=O)C3CCN(CC(=O)NCCOCCOCCOCCNC4=CC=CC5=C4C(=O)N(C4CCC(=O)NC4=O)C5=O)CC3)S2)O1
VZ185	COC1=CC(C2=CN(C)C(=O)C3=CN=CC=C23)=CC(OC)=C1CN1CCN(CCCCCOC2=CC(C3=C(C)N=CS3)=CC=C2CNC(=O)[C@@H]2C[C@@H](O)CN2C(=O)[C@@H](NC(=O)C2(F)CC2)C(C)(C)C)CC1
ZXH-3-26	COC(=O)C[C@@H]1N=C(C2=CC=C(Cl)C=C2)C2=C(SC(C(=O)NCCCCCNC3=CC=CC4=C3C(=O)N(C3CCC(=O)NC3=O)C4=O)=C2C)N2C(C)=NN=C12
